# Supplementary material for: Identification of Volatiles of the Dinoflagellate Prorocentrum cordatum
Source: Mar Drugs. 2022 May 30;20(6):371. doi: 10.3390/md20060371 (PMC9230497; doi:10.3390/md20060371)
Supplement: Supplementary file 1 [file marinedrugs-20-00371-s001.zip]

Archive with 1 entries (1 files):
- Supporting Information marinedrugs-1737025.pdf
